# Supplementary material for: The memory for time and space differentially engages the proximal and distal parts of the hippocampal subfields CA1 and CA3
Source: PLoS Biol. 2018 Aug 28;16(8):e2006100. doi: 10.1371/journal.pbio.2006100 (PMC6136809; doi:10.1371/journal.pbio.2006100)
Supplement: S1 Table — (A) ANOVA table of the mixed model: the model consists of fixed effects for the continuous discrimination indices and dichotomous “region” (CA1 versus CA3) and “proximodistal” (proximal versus distal) factors, as well as a random intercept for each animal. (B) Slopes for the spatial and temporal discrimination indices and post hoc comparisons of their difference. The slope of the trendline for temporal discrimination for distal CA1 is the steepest and the only one different from 0, indicating the highest correlation of Arc activity with temporal discrimination in this area (of note, D2time by region by proximodistal interaction effect is not significant because btime just failed to reach significance for distal CA3). In addition, distal CA1 activity increased the least with increasing spatial discrimination (bspace not different from 0), reflecting the weakest correlation with spatial discrimination for this area. (C) ANOVA table of mixed model of D2space+time, and interactions with “region” and “proximodistal” (underlying data in S1 Data, S2 Data and S3 Data). (XLSX) [file pbio.2006100.s003.xlsx]

## Sheet: Panel A
Effect	df	χ2	p
D2space	1	17,98 **	0.001
D2time	1	2.68	0.12
region	1	14,14 **	0.001
proximodistal	1	1.48	0.28
D2space by region	1	5,20 *	0.03
D2time by region	1	1	0.38
D2space by proximodistal	1	0.09	0.79
D2time by proximodistal	1	11,13 **	0.002
region by proximodistal	1	18,66 **	0.001
D2space by region by proximodistal	1	10,16 **	0.002
D2time by region by proximodistal	1	0.39	0.56

## Sheet: Panel B
		Distal [95% CI]	Proximal [95% CI]	t-test of difference (p-value)
slope (b) of D2space	CA1	7.56 [-0.31,15.43]	16.62 [8.74,24.49]	2.14 (.037)
	CA3	24.48 [16.61,32.35]	13.65 [5.78,21.53]	2.55 (.013)
slope (b) of D2time	CA1	11.32 [4.28,18.36]	0.30 [-6.74,7.34]	-2.91 (.0050)
	CA3	6.95 [-0.09,13.99]	-0.71 [-7.75,6.33]	2.02 (.048)

## Sheet: Panel C
Effect	df	F	p-value
D2space+time	1.19	15.41	0.00091
D2space+time by region	1.57	0.68	0.41
D2space+time by proximodistal	1.57	3.89	0.053
D2space+time by region by proximodistal	1.57	2.54	0.12
