# Supplementary material for: The memory for time and space differentially engages the proximal and distal parts of the hippocampal subfields CA1 and CA3
Source: PLoS Biol. 2018 Aug 28;16(8):e2006100. doi: 10.1371/journal.pbio.2006100 (PMC6136809; doi:10.1371/journal.pbio.2006100)
Supplement: S1 Data — (CSV) [file pbio.2006100.s004.csv]

Mouse ID	T1	T2	Test
1	79,47	66,66	50,55
2	56,72	70,55	47,00
3	113,68	114,46	95,31
4	74,90	77,86	57,04
5	21,13	42,72	43,03
6	80,53	98,35	71,28
7	88,03	140,46	59,74
8	44,39	74,56	53,57
9	72,67	120,26	56,69
10	22,93	32,63	21,94
11	90,46	58,86	51,22
12	90,55	62,70	25,98
13	108,82	62,72	52,97
14	19,30	23,50	21,60
15	43,35	47,85	73,26
16	76,76	44,90	63,02
17	84,56	20,89	23,47
18	33,98	35,66	35,40
19	47,92	35,64	49,97
20	34,07	32,62	18,77
21	75,23	60,55	47,66
22	103,17	133,37	55,66
