# Supplementary material for: The memory for time and space differentially engages the proximal and distal parts of the hippocampal subfields CA1 and CA3
Source: PLoS Biol. 2018 Aug 28;16(8):e2006100. doi: 10.1371/journal.pbio.2006100 (PMC6136809; doi:10.1371/journal.pbio.2006100)
Supplement: S2 Data — (CSV) [file pbio.2006100.s005.csv]

Mouse ID	old.stationary	old.displaced	Recent	Recent
	object	object	object 1	object 2
1	17,64	16,40	4,05	12,46
2	13,84	9,39	13,95	9,82
3	32,29	34,90	8,44	20,19
4	16,63	14,36	20,38	5,68
5	7,34	11,35	21,85	2,50
6	13,69	30,39	14,83	12,38
7	13,65	12,25	12,55	21,30
8	11,70	19,10	9,16	13,35
9	8,94	22,21	12,42	13,11
10	5,21	5,05	2,38	9,30
11	16,86	16,25	9,25	8,88
12	5,42	10,07	3,16	7,34
13	13,39	21,06	6,57	11,96
14	6,45	7,51	2,87	4,95
15	22,88	31,67	10,83	7,88
16	15,97	25,83	11,38	9,85
17	6,90	8,61	3,70	4,26
18	11,12	15,84	3,38	5,06
19	13,52	10,81	4,11	21,53
20	5,50	4,34	7,30	1,64
21	5,72	19,53	12,28	10,14
22	22,77	15,92	12,22	4,75
