# Supplementary material for: The memory for time and space differentially engages the proximal and distal parts of the hippocampal subfields CA1 and CA3
Source: PLoS Biol. 2018 Aug 28;16(8):e2006100. doi: 10.1371/journal.pbio.2006100 (PMC6136809; doi:10.1371/journal.pbio.2006100)
Supplement: S3 Data — (CSV) [file pbio.2006100.s006.csv]

Mouse ID	Distal CA1	Proximal CA1	Proximal CA3	Distal CA3
1	19,87	12,43	8,80	7,28
2	15,74	9,19	10,42	7,03
3	25,53	10,89	12,50	6,87
4	11,87	7,00	5,12	4,70
5	17,24	15,30	17,10	12,05
6	18,07	19,42	13,52	12,23
7	19,90	12,82	14,43	10,79
8	17,23	15,26	16,32	13,22
9	17,05	22,56	23,81	22,62
10	10,39	8,09	10,54	3,71
11	21,51	7,63	7,86	12,88
12	12,78	14,03	12,33	9,85
13	22,02	16,56	19,64	15,55
14	18,71	6,33	9,88	8,25
15	23,64	15,25	16,20	21,22
16	19,55	13,25	14,73	19,40
17	22,18	21,36	13,08	18,33
18	16,71	11,06	15,15	19,21
19	10,70	7,53	9,34	7,06
20	17,02	10,31	11,58	10,13
21	16,29	16,83	14,12	23,17
22	17,60	10,63	9,10	8,37
