# Supplementary material for: The memory for time and space differentially engages the proximal and distal parts of the hippocampal subfields CA1 and CA3
Source: PLoS Biol. 2018 Aug 28;16(8):e2006100. doi: 10.1371/journal.pbio.2006100 (PMC6136809; doi:10.1371/journal.pbio.2006100)
Supplement: S4 Data — These mice did not perform the task and served to confirm that baseline Arc expression is low (these values were used for S1 Fig). (CSV) [file pbio.2006100.s007.csv]

Mouse ID	Distal CA1	Proximal CA1	Proximal CA3	Distal CA3
23	2,04	2,84	3,48	2,31
24	3,58	1,63	2,64	3,11
25	3,56	2,44	4,07	2,56
26	3,61	5,58	3,41	4,51
